# Supplementary material for: Mining candidate genes for rice cadmium accumulation in the shoot through a genome-wide association study and transcriptomic analysis
Source: Front Genet. 2022 Aug 31;13:944529. doi: 10.3389/fgene.2022.944529 (PMC9471252; doi:10.3389/fgene.2022.944529)
Supplement: Supplementary file 2 [file DataSheet1.xlsx]

## Sheet: Supplementary Table 1
Supplementary Table 1 | Information of 315 rice accessions
SEQ	GSOR ID	IRGC ID	Accession name	Subpopulation	Origin	Cd concentration in shoot (mg/kg)
1245	GSOR302428	IRGC121725	CHERIVIRUPPU	indica	India	4.07095
1367	GSOR302550	IRGC121852	WAS 200-B-B-1-1-1	indica	Senegal	10.4241
497	GSOR301682	IRGC120950	EPAGRI 109	indica	Brazil	11.2589
521	GSOR301706	IRGC120976	ICTA PAZOS	indica	Guatemala	13.4889
498	GSOR301683	IRGC120951	ERH CHIANG TSAO 8	indica	China	13.8794
557	GSOR301742	IRGC121019	KHAO DAW TAI	indica	Thailand	14.7511
1347	GSOR302530	IRGC121832	TSAKA	indica	Bhutan	15.4361
494	GSOR301679	IRGC120947	E ZI 124	indica	China	15.6232
675	GSOR301861	IRGC121147	UP 1537	indica	Colombia	15.6472
637	GSOR301823	IRGC121104	RTS 5	indica	Viet Nam	16.4349
1117	GSOR302303	IRGC121597	ARC 14500	indica	India	17.119
1154	GSOR302340	IRGC121634	POONAGARI PERUMAL	indica	Sri Lanka	17.3475
1365	GSOR302548	IRGC121850	WAS 194-B-3-2-5	indica	Senegal	17.4917
538	GSOR301723	IRGC120998	JARIYU	indica	India	17.714
496	GSOR301681	IRGC120949	EMBRAPA 6 CHUI	indica	Brazil	17.8081
474	GSOR301659	IRGC120916	CIMARRON	indica	Venezuela	17.8565
1278	GSOR302461	IRGC121758	IR 70758-17-2-1	admixed-indica	Philippines	17.9322
541	GSOR301726	IRGC121001	JINLING 78-102	indica	China	18.5241
1128	GSOR302314	IRGC121608	CR 762022	indica	United States of America	18.6339
491	GSOR301676	IRGC120939	DJOGOLON DJOGOLON	indica	Burkina Faso	18.7349
1369	GSOR302552	IRGC121854	WAS 207-B-B-3-1-1	indica	Senegal	19.0575
1351	GSOR302534	IRGC121836	VARY MADINIKA 3494	indica	Madagascar	19.6494
542	GSOR301727	IRGC121002	JUMA 51	indica	Dominican Republic	19.7103
1084	GSOR302270	IRGC121564	ER MO ZHAN	admixed-indica	China	19.7955
530	GSOR301715	IRGC120986	IR 74371-3-1-1	indica	Philippines	19.8021
950	GSOR302136	IRGC121430	MEKEO WHITE	indica	Papua New Guinea	19.8429
808	GSOR301994	IRGC121288	BOL ZO	indica	Korea, Republic of	19.9676
578	GSOR301763	IRGC121041	LOKU SAMBA	indica	Sri Lanka	20.597
30	GSOR301535	IRGC117470	FANDRAPOTSY	indica	Madagascar	20.9884
1007	GSOR302193	IRGC121487	RUPA	indica	Tanzania	21.0321
477	GSOR301662	IRGC120919	CR 8334	indica	Costa Rica	21.2166
908	GSOR302094	IRGC121388	Khie tom	indica	Lao People's Democratic Republic	21.2226
562	GSOR301747	IRGC121024	KIRIMURUNGA	indica	Sri Lanka	21.4982
579	GSOR301764	IRGC121042	LONG ZI 1	indica	China	21.514
616	GSOR301801	IRGC121081	PERLA	indica	Cuba	21.5744
1203	GSOR302386	IRGC121683	SR 26 B	indica	Japan	21.6274
667	GSOR301853	IRGC121137	TI KU	indica	China	21.7362
60	GSOR301565	IRGC117531	MILYANG 23	indica	Korea, Republic of	21.8955
1403	GSOR302586	IRGC121888	PANAMA 1537	indica	Panama	21.9798
565	GSOR301750	IRGC121027	KUAN CHIN	indica	China	22.0935
549	GSOR301734	IRGC121010	KANNI MURUNGA	indica	Sri Lanka	22.1297
1041	GSOR302227	IRGC121521	TA SHUA	indica	China	22.2041
554	GSOR301739	IRGC121016	KAUKHMWE	indica	Myanmar	22.2123
1179	GSOR302362	IRGC121659	BOTRY BE	indica	Madagascar	22.2337
83	GSOR301588	IRGC117574	RTS 4	indica	Viet Nam	22.2497
580	GSOR301765	IRGC121043	LUA TAU DUC	indica	Viet Nam	22.3252
692	GSOR301878	IRGC121166	AI JIAO XIAN	indica	China	22.5839
516	GSOR301701	IRGC120970	HONG MI DONG MAO ZHAN	indica	China	22.5938
76	GSOR301581	IRGC117563	PTB 25	indica	India	22.733
1026	GSOR302212	IRGC121506	SUDU HEENATI	indica	Sri Lanka	22.7331
686	GSOR301872	IRGC121159	YE TI ZHAN	indica	China	22.7564
639	GSOR301825	IRGC121106	SADA DANGA BORO	indica	Bangladesh	22.7667
493	GSOR301678	IRGC120946	E 5168	indica	China	22.9502
1148	GSOR302334	IRGC121628	MRT 195	indica	Mauritania	22.9948
1134	GSOR302320	IRGC121614	INDO NO 13046	indica	Indonesia	23.0933
441	GSOR301624	IRGC120878	B 6144 F-MR-6	indica	Indonesia	23.1079
700	GSOR301886	IRGC121176	XI GU ZAO	indica	China	23.1742
622	GSOR301807	IRGC121087	PINURSIGI	indica	Philippines	23.442
684	GSOR301870	IRGC121157	XI NUO ZAO	indica	China	23.5274
27	GSOR301532	IRGC117463	DE ABRIL	indica	Brazil	23.7256
1435	GSOR302618	IRGC121920	KUMBIPHOU	indica	India	23.7869
577	GSOR301762	IRGC121040	LIU XU	indica	China	24.1186
446	GSOR301631	IRGC120885	BANDIOUROU	indica	Senegal	24.3405
1298	GSOR302481	IRGC121778	KITRANA 1890	indica	Madagascar	24.3759
737	GSOR301923	IRGC121217	QING KE ZAO 1	indica	China	24.4226
566	GSOR301751	IRGC121028	KUMBI	indica	China	24.5081
606	GSOR301791	IRGC121070	NORUNKAN	indica	Sri Lanka	24.5639
587	GSOR301772	IRGC121051	MAURITIUS LOCAL	indica	Mauritius	24.5687
689	GSOR301875	IRGC121163	ZAO SHOU 691-11	indica	China	24.6071
828	GSOR302014	IRGC121308	CHANG XU HONG MI	indica	China	24.761
899	GSOR302085	IRGC121379	KARTIKI	indica	India	24.8508
1363	GSOR302546	IRGC121848	WAS 182-B-1-1	indica	Senegal	24.8803
66	GSOR301571	IRGC117545	PACHEHAI PERUMAL	indica	India	25.0117
471	GSOR301656	IRGC120913	CHORUA KARTIKSAIL	indica	Bangladesh	25.3405
601	GSOR301786	IRGC121065	NARU HATHIYAL	indica	Sri Lanka	25.3542
786	GSOR301972	IRGC121266	ARC 18294	indica	India	25.4527
634	GSOR301820	IRGC121100	RAY NABJA	indica	Bhutan	25.5641
504	GSOR301689	IRGC120958	GODA HEENATI	indica	Sri Lanka	25.5788
1394	GSOR302577	IRGC121879	IA CUBA 23	indica	Cuba	25.5991
1141	GSOR302327	IRGC121621	JOALBHANGA 499	indica	Bangladesh	25.6035
1023	GSOR302209	IRGC121503	SIJAMBI SAPUSI	indica	Indonesia	25.8207
661	GSOR301847	IRGC121130	SURMANIYA	indica	India	25.8259
694	GSOR301880	IRGC121170	KAUKYAGYI	indica	Myanmar	25.8324
495	GSOR301680	IRGC120948	ELWEE	indica	Sri Lanka	25.8587
1119	GSOR302305	IRGC121599	BAT DO	indica	Viet Nam	25.9267
25	GSOR301530	IRGC117460	DA 9	indica	Bangladesh	26.1098
476	GSOR301661	IRGC120918	CR 5272	indica	Costa Rica	26.15
1345	GSOR302528	IRGC121830	TOKAMBANY 669	admixed-indica	Madagascar	26.1877
683	GSOR301869	IRGC121156	XI GU HONG	indica	China	26.2792
1111	GSOR302297	IRGC121591	IR 5	indica	Philippines	26.2894
1162	GSOR302348	IRGC121642	SOM CAU 70 A	indica	Viet Nam	26.3023
627	GSOR301813	IRGC121093	QING SHUI ZAO	indica	China	26.3808
1096	GSOR302282	IRGC121576	NGAJA	indica	Bhutan	26.4684
1272	GSOR302455	IRGC121752	IR 55419-04	indica	Philippines	26.512
767	GSOR301953	IRGC121247	AI KHAO PLE	indica	Thailand	26.5362
940	GSOR302126	IRGC121420	MAHSURI	indica	Malaysia	26.6602
534	GSOR301719	IRGC120990	IRAM 22	indica	Madagascar	26.8628
431	GSOR301614	IRGC120867	ARC 10818	indica	India	26.9206
1225	GSOR301408	IRGC121705	APO	indica	Philippines	27.0198
526	GSOR301711	IRGC120982	IR 32453-20-3-2-2	indica	Philippines	27.1085
780	GSOR301966	IRGC121260	ARC 13856	indica	India	27.1085
755	GSOR301941	IRGC121235	KHAO DAWK MALI 105	indica	Thailand	27.1091
1362	GSOR302545	IRGC121847	WAS 181-B-6-3	indica	Senegal	27.1197
704	GSOR301890	IRGC121184	AI QING 99	indica	China	27.2924
757	GSOR301943	IRGC121237	DA 29 (SR 26 B)	indica	Bangladesh	27.3019
1161	GSOR302347	IRGC121641	SINDURI	indica	India	27.3238
968	GSOR302154	IRGC121448	NCS 16	indica	India	27.3245
425	GSOR301608	IRGC120860	AGAMI M 1	indica	Egypt	27.3518
528	GSOR301713	IRGC120984	IR 59469-2B-3-2	indica	Philippines	27.3608
628	GSOR301814	IRGC121094	RACE	indica	Sri Lanka	27.5321
1139	GSOR302325	IRGC121619	JC 117	indica	India	27.5815
763	GSOR301949	IRGC121243	75-20004	indica	China	27.7731
1075	GSOR302261	IRGC121555	ZHEN JIANG 2	indica	China	27.7986
1387	GSOR302570	IRGC121872	ARC 18262	indica	India	27.8136
1165	GSOR302351	IRGC121645	TARA	indica	Nepal	27.8658
679	GSOR301865	IRGC121151	VARY VATO MENAHODITRA	indica	Madagascar	27.8954
904	GSOR302090	IRGC121384	Khao ea ang	indica	Lao People's Democratic Republic	28.0726
845	GSOR302031	IRGC121325	DJULAI	indica	Indonesia	28.1455
1349	GSOR302532	IRGC121834	TSIPALA FOTSY 1883	indica	Madagascar	28.1572
671	GSOR301857	IRGC121142	TSIPALA MENA	indica	Madagascar	28.1604
912	GSOR302098	IRGC121392	KOMOL BHOG	indica	Bangladesh	28.2419
663	GSOR301849	IRGC121133	T 26	indica	India	28.3074
1143	GSOR302329	IRGC121623	KAPUTU HOTA	indica	Sri Lanka	28.3419
522	GSOR301707	IRGC120977	ICTA POLOCHIC	indica	Guatemala	28.4977
456	GSOR301641	IRGC120895	BIRAIN 360	indica	Bangladesh	28.5312
1048	GSOR302234	IRGC121528	TUO TUO HUANG	indica	China	28.5712
1400	GSOR302583	IRGC121885	MAHUDU KIRIYAL	indica	Sri Lanka	28.8746
1380	GSOR302563	IRGC121865	CODE NO 31281	indica	India	28.8959
1361	GSOR302544	IRGC121846	WAS 169-B-B-4-2-1	indica	Senegal	28.9568
1338	GSOR302521	IRGC121823	SOMIZY	indica	Madagascar	29.0676
535	GSOR301720	IRGC120994	J 104	indica	Cuba	29.2728
80	GSOR301585	IRGC117567	RATHUWEE	indica	Sri Lanka	29.3624
483	GSOR301668	IRGC120929	DENG DENG QI	indica	China	29.5234
424	GSOR301607	IRGC120859	849	indica	Madagascar	29.664
650	GSOR301836	IRGC121118	SHONTH	indica	India	29.7472
525	GSOR301710	IRGC120981	IR 31917-45-3-2	indica	Philippines	29.9062
688	GSOR301874	IRGC121162	ZAO SHAO ZHAN	indica	China	29.9417
1409	GSOR301592	IRGC121894	11-049	indica	Sri Lanka	29.9463
680	GSOR301866	IRGC121152	VELLAI SEENETTI	indica	Sri Lanka	29.9684
814	GSOR302000	IRGC121294	BR 11	indica	Bangladesh	29.9824
472	GSOR301657	IRGC120914	CHUA DAU	indica	China	30.008
1001	GSOR302187	IRGC121481	RATHU HEENATI	indica	Sri Lanka	30.0732
1236	GSOR302419	IRGC121716	BH 2	indica	Mali	30.0825
954	GSOR302140	IRGC121434	MIN CHE NIEN HSU THOU	indica	China	30.0908
913	GSOR302099	IRGC121393	KOMPING POUY (SAMBOR)	indica	Cambodia	30.0994
610	GSOR301795	IRGC121074	NS 1611	indica	Madagascar	30.2427
1131	GSOR302317	IRGC121611	E KHA KEHA	indica	China	30.2863
1137	GSOR302323	IRGC121617	IR 73678-20-1-B	indica	Philippines	30.3049
56	GSOR301561*	IRGC117525	MADAEL	indica	Sri Lanka	30.4617
1156	GSOR302342	IRGC121636	ROJOMENA	indica	Madagascar	30.531
1031	GSOR302217	IRGC121511	SUWEON 251	indica	Korea, Republic of	30.8667
1035	GSOR302221	IRGC121515	SZIMAI	indica	China	30.8954
576	GSOR301761	IRGC121039	LIEN CHAN SHA PU TSAN	indica	China	31.0005
532	GSOR301717	IRGC120988	IR 77384-12-35-3-12-1-B	indica	Philippines	31.0039
747	GSOR301933	IRGC121227	TUNGHWANPEI	indica	China	31.2211
857	GSOR302043	IRGC121337	EX NGALA	indica	Nigeria	31.3153
571	GSOR301756	IRGC121034	LAL BAGDAR	indica	Bangladesh	31.4868
624	GSOR301810	IRGC121090	PTB 1	indica	India	31.6237
1170	GSOR302356	IRGC121650	WU BAI LI	indica	China	31.7269
1142	GSOR302328	IRGC121622	KALU MADE WALU	indica	Sri Lanka	31.8193
1370	GSOR302553	IRGC121855	WAS 208-B-B-5-1-1-3	indica	Senegal	31.9129
672	GSOR301858	IRGC121144	TSIPALA	indica	Madagascar	32.0246
643	GSOR301829	IRGC121110	SAN DU BAI MI HONG GU	indica	China	32.1539
1449	GSOR302632	IRGC121934	SPTLR 7201-PRE 26-2-GM-4	indica	Thailand	32.3468
550	GSOR301735	IRGC121011	KARAYAL	indica	Sri Lanka	32.3967
1234	GSOR302417	IRGC121714	BELOHAKILA 119	admixed-indica	Madagascar	32.4225
1124	GSOR302310	IRGC121604	CAU HAI PHONG	indica	Viet Nam	32.4547
1436	GSOR302619	IRGC121921	KUMDIN	indica	India	32.6551
614	GSOR301799	IRGC121079	PATCHAIPERUMAL	indica	Sri Lanka	32.6607
765	GSOR301951	IRGC121245	78-67	indica	China	32.7182
655	GSOR301841	IRGC121124	SOMIMADAMO	indica	Madagascar	32.8733
774	GSOR301960	IRGC121254	ARC 10443	indica	India	32.9041
72	GSOR301577	IRGC117559	PETA	indica	Indonesia	32.9605
633	GSOR301819	IRGC121099	RAY JAZAYKAYZ	indica	Bhutan	33.0544
999	GSOR302185	IRGC121479	RAMJAWAIN	indica	India	33.0691
811	GSOR301997	IRGC121291	BOTOHAVANA	admixed-indica	Madagascar	33.1079
693	GSOR301879	IRGC121169	DALIFODE	indica	Guinea	33.1136
618	GSOR301803	IRGC121083	PERUM KARUPPAN	indica	Sri Lanka	33.3521
1077	GSOR302263	IRGC121557	EX YELWA IBI (WILD)	indica	Nigeria	33.4172
681	GSOR301867	IRGC121153	WANNI DAHANALA	indica	Sri Lanka	33.4927
586	GSOR301771	IRGC121050	MANDRIRAVINA	indica	Madagascar	33.5005
612	GSOR301797	IRGC121077	PANAKALI	indica	Sri Lanka	33.515
674	GSOR301860	IRGC121146	UBA MURALI	indica	Bangladesh	33.5418
838	GSOR302024	IRGC121318	CORLUON	indica	Liberia	33.6289
1341	GSOR302524	IRGC121826	SUWEON 280	indica	Korea, Republic of	33.7215
1364	GSOR302547	IRGC121849	WAS 183-B-6-2-3	indica	Senegal	33.7595
453	GSOR301638	IRGC120892	BG 301	indica	Sri Lanka	33.8042
1158	GSOR302344	IRGC121638	RR 203-16	indica	India	33.9224
1319	GSOR302502	IRGC121799	NIONOKA	indica	Mali	34.0864
903	GSOR302089	IRGC121383	Khang khouay	indica	Lao People's Democratic Republic	34.0917
931	GSOR302117	IRGC121411	LI CHUAN DA BAI GU	indica	China	34.1695
1215	GSOR302398	IRGC121695	TD 2	indica	Thailand	34.1981
74	GSOR301579	IRGC117561	PIN TAWNG	indica	Thailand	34.2521
632	GSOR301818	IRGC121098	RATHKANDIRAM	indica	Sri Lanka	34.2699
1437	GSOR302620	IRGC121922	MAHA SUDUWEE	indica	Sri Lanka	34.6445
1366	GSOR302549	IRGC121851	WAS 197-B-6-3-11	indica	Senegal	34.7628
745	GSOR301931	IRGC121225	THAPACHINIYA	indica	Nepal	34.8315
1431	GSOR302614	IRGC121916	JUMA 58	indica	Dominican Republic	34.9687
1410	GSOR301593	IRGC121895	AGIR JAIL BIROI	indica	Bangladesh	34.9708
1228	GSOR302411	IRGC121708	ARC 15872	indica	India	35.2169
685	GSOR301871	IRGC121158	YAKADA	indica	Sri Lanka	35.226
463	GSOR301648	IRGC120905	CAMPONI SML	indica	Surinam	35.4592
527	GSOR301712	IRGC120983	IR 43	indica	Philippines	35.5131
1350	GSOR302533	IRGC121835	UPL RI 5	indica	Philippines	35.5963
907	GSOR302093	IRGC121387	KHAU THEP	indica	Viet Nam	35.6052
625	GSOR301811	IRGC121091	PURBIA (KALANSAR)	indica	Nepal	35.6363
941	GSOR302127	IRGC121421	MAI HSI TSAN	indica	China	35.7453
1157	GSOR302343	IRGC121637	RP 1451-1196-1562-4218	indica	India	35.7534
1291	GSOR302474	IRGC121771	JAMAJIGI	indica	Mali	35.8436
1430	GSOR302613	IRGC121915	JORGE VALLADRES	indica	Cuba	35.9432
1371	GSOR302554	IRGC121856	WAS 20-B-B-1-2-2	indica	Senegal	35.9476
1273	GSOR302456	IRGC121753	IR 60	indica	Philippines	35.9575
1279	GSOR302462	IRGC121759	IR 71676-90-2-2	indica	Philippines	36.1055
1116	GSOR302302	IRGC121596	ARC 12973	indica	India	36.2312
615	GSOR301800	IRGC121080	PAWHTUN	indica	Myanmar	36.2872
609	GSOR301794	IRGC121073	NS 113	admixed-indica	Madagascar	36.3136
764	GSOR301950	IRGC121244	78-48	indica	China	36.354
1395	GSOR302578	IRGC121880	IR 72132-AC 6-1	indica	Philippines	36.3746
997	GSOR302183	IRGC121477	PULUT SAMPAKA	indica	Indonesia	36.3811
1373	GSOR302556	IRGC121858	WAS 62-B-B-17-1-1-3	indica	Senegal	36.4641
687	GSOR301873	IRGC121161	ZALCHA	indica	Bhutan	36.8948
670	GSOR301856	IRGC121141	TSIPALA FOTSY	indica	Madagascar	37.071
1147	GSOR302333	IRGC121627	LUMBINI	indica	Sri Lanka	37.3053
623	GSOR301808	IRGC121088	PITIPO	indica	Peru	37.3208
621	GSOR301806	IRGC121086	PIHATUWEE	indica	Sri Lanka	37.3226
588	GSOR301773	IRGC121052	MENAKELY	indica	Madagascar	37.3259
690	GSOR301876	IRGC121164	ZI GAN NAN GU	indica	China	37.3416
531	GSOR301716	IRGC120987	IR 77298-14-1-2	indica	Philippines	37.3886
669	GSOR301855	IRGC121140	TSIAMPOETRY	indica	Madagascar	37.4389
852	GSOR302038	IRGC121332	DUMSIKALAM	indica	Nepal	37.5906
949	GSOR302135	IRGC121429	MAWTAIK	indica	Myanmar	37.6968
508	GSOR301693	IRGC120962	GUTA BAZAIL	indica	Bangladesh	37.7917
1080	GSOR302266	IRGC121560	BHADOIA 685	indica	Bangladesh	37.9309
1280	GSOR302463	IRGC121760	IR 72	indica	Philippines	37.9681
420	GSOR301603	IRGC120855	15577	indica	Iran	38.0126
1047	GSOR302233	IRGC121527	TSON HSU DAU	indica	China	38.0675
484	GSOR301669	IRGC120930	DEVAREDDIRI	indica	Sri Lanka	38.1061
1113	GSOR301299	IRGC121593	AGRIC 1	indica	Ghana	38.27
620	GSOR301805	IRGC121085	PICONEGRO	indica	Ecuador	38.3758
1183	GSOR302366	IRGC121663	GAJPATI	indica	Nepal	38.4652
462	GSOR301647	IRGC120904	BYAT KYAR	indica	Myanmar	38.4757
1241	GSOR302424	IRGC121721	BOTRIKELY	indica	Madagascar	38.5082
831	GSOR302017	IRGC121311	CHINAN 2	admixed-indica	India	38.5322
1342	GSOR302525	IRGC121827	TELIMANI	indica	Mali	38.665
454	GSOR301639	IRGC120893	BG 34-11	indica	Sri Lanka	38.702
44	GSOR301549	IRGC117500	JC 91	indica	India	38.7158
435	GSOR301618	IRGC120871	ARC 12186	indica	India	38.8119
658	GSOR301844	IRGC121127	SUDUWEE	indica	Sri Lanka	39.0107
86	GSOR301591	IRGC117587	TD 25	indica	Thailand	39.0978
11	GSOR301516	IRGC117443	CERE AIR	indica	Indonesia	39.2338
958	GSOR302144	IRGC121438	MULRATU PODIWEE	indica	Sri Lanka	39.2499
1171	GSOR302357	IRGC121651	XI YOU ZHAN	indica	China	39.3149
996	GSOR302182	IRGC121476	PSBRC 46	indica	Philippines	39.4182
626	GSOR301812	IRGC121092	QING GU	indica	China	39.5258
585	GSOR301770	IRGC121049	MAKALIOKA	indica	Madagascar	39.5832
520	GSOR301705	IRGC120974	HUO SHAO TZU WU CHAN	indica	China	39.6037
629	GSOR301815	IRGC121095	RAJ BHOG	indica	Bangladesh	39.6987
1163	GSOR302349	IRGC121643	TADUKAN	indica	Philippines	39.8606
428	GSOR301611	IRGC120863	ANAYANSI	indica	Colombia	39.9929
942	GSOR302128	IRGC121422	MALACHAN	indica	India	40.0006
1053	GSOR302239	IRGC121533	VARY VATO	indica	Madagascar	40.2406
933	GSOR302119	IRGC121413	LIU TOU TZE	indica	China	40.3258
833	GSOR302019	IRGC121313	CI 7387-1	indica	China	40.5844
427	GSOR301610	IRGC120862	AN QING ZAO	indica	China	40.7394
1372	GSOR302555	IRGC121857	WAS 30-11-4-6-2-2-1	indica	Senegal	40.8313
1271	GSOR302454	IRGC121751	IR 52	indica	Philippines	41.3198
20	GSOR301525	IRGC117455	DA 1	indica	India	41.4566
1416	GSOR302599	IRGC121901	BEKASAKA 158	admixed-indica	Madagascar	41.6806
1270	GSOR302453	IRGC121750	IR 50	indica	Philippines	41.7188
479	GSOR301664	IRGC120924	DA 5	indica	Bangladesh	41.7234
1393	GSOR302576	IRGC121878	H 4	indica	Sri Lanka	41.7274
589	GSOR301774	IRGC121053	MG 2	indica	Brazil	41.8005
1211	GSOR302394	IRGC121691	IM 16	indica	Burkina Faso	42.0657
1407	GSOR302590	IRGC121892	TIKKIRISAMBA	indica	Sri Lanka	42.1496
611	GSOR301796	IRGC121076	NSICRC 106	indica	Philippines	42.1771
1052	GSOR302238	IRGC121532	VARY LAVA	indica	Madagascar	42.4289
797	GSOR301983	IRGC121277	BALA (CR 42-38)	admixed-indica	India	42.59
920	GSOR302106	IRGC121400	KURUWEE	indica	Sri Lanka	42.636
461	GSOR301646	IRGC120903	BR IRGA 409	indica	Brazil	42.7797
57	GSOR301562	IRGC117527	MAKALIOKA 34	indica	Madagascar	42.9534
572	GSOR301757	IRGC121035	LALBAJAM	indica	Bangladesh	43.0746
926	GSOR302112	IRGC121406	LALKA BAWOG	indica	India	43.1282
773	GSOR301959	IRGC121253	ARC 10411	indica	India	43.3387
961	GSOR302147	IRGC121441	MUTTU SAMBA	indica	Sri Lanka	43.8334
470	GSOR301655	IRGC120912	CHINA 98-45-1	indica	China	43.8718
1237	GSOR302420	IRGC121717	BODOMANO	admixed-indica	Madagascar	44.1316
91	GSOR301596	IRGC117598	VANDANA	indica	India	44.4582
77	GSOR301582	IRGC117564	PTB 9	indica	India	44.7695
696	GSOR301882	IRGC121172	MAHADETHE	indica	India	45.0452
608	GSOR301793	IRGC121072	NS (VRAC) 130	indica	Madagascar	45.1354
421	GSOR301604	IRGC120856	17/79/02-005	indica	Sri Lanka	45.3335
464	GSOR301649	IRGC120906	CCT 3-37-3-3-3-1	indica	Philippines	45.928
790	GSOR301976	IRGC121270	ASAHI	admixed-indica	Japan	46.125
721	GSOR301907	IRGC121201	GEETA	indica	India	46.8449
598	GSOR301783	IRGC121062	NAKABAWA	indica	Kenya	47.13
480	GSOR301665	IRGC120925	DA NUO (ZHAN)	indica	China	47.7889
653	GSOR301839	IRGC121122	SOKOU MALSIRA	indica	Bangladesh	48.6959
517	GSOR301702	IRGC120971	HONG ZUI ER	indica	China	48.9651
581	GSOR301766	IRGC121044	MA GU ZI HE	indica	China	49.1433
617	GSOR301802	IRGC121082	PERUM KARUPPAN	indica	Sri Lanka	50.5973
967	GSOR302153	IRGC121447	NAYIMA	admixed-indica	Iraq	52.7447
1294	GSOR302477	IRGC121774	KALINGA III	indica	India	53.389
602	GSOR301787	IRGC121066	NCS 130	indica	India	54.0314
62	GSOR301567*	IRGC117533	MTU 9	indica	India	55.4804
68	GSOR301573	IRGC117549	PADI RAOEKANG	indica	Indonesia	56.2854
442	GSOR301625	IRGC120879	BADA DHAN	indica	Bangladesh	58.1569
595	GSOR301780	IRGC121059	MOTTA SAMBA	indica	Sri Lanka	59.6139
1399	GSOR302582	IRGC121884	LUA NHE DEN	indica	Viet Nam	61.2221
18	GSOR301523*	IRGC117453	CO 25	indica	India	61.4416
635	GSOR301821	IRGC121101	RED PIE BOLD 17-214	indica	Bangladesh	61.9958
636	GSOR301822	IRGC121102	RR 166-645	indica	India	62.6886
19	GSOR301524	IRGC117454	CO 39	indica	India	65.2083
14	GSOR301519	IRGC117447	CHITRAJ (DA 23)	indica	Bangladesh	78.7926
22	GSOR301527	IRGC117457	DA 16	admixed-indica	Bangladesh	86.2195
982	GSOR302168	IRGC121462	P 660	admixed-indica	Pakistan	92.1371

## Sheet: Supplementary Table 2
SUPPLEMENTARY TABLE 2 | List of DEGs expression in 8 significant QTLs
QTL	Candidate gene IDa	root						shoot
		FPKM value (High Cd variety)b			FPKM value (Low Cd variety)			FPKM value (High Cd variety)			FPKM value (Low Cd variety)
		HR_0h	HR_12h	HR_48h	LR_0h	LR_12h	LR_48h	HS_0h	HS_12h	HS_48h	LS_0h	LS_12h	LS_48h	Annotation
qCd3-1	LOC_Os03g45180	8.97231	11.4866	9.16666	8.74857	10.7879	8.3793	3.28769	7.97495	3.31921	3.99777	7.64284	3.68175	expressed protein
qCd3-1	LOC_Os03g45194	1.02021	0.937675	0.498411	1.15673	0.817977	0.355081	5.45562	9.41792	4.2854	4.56587	7.75806	4.12682	oxidoreductase short chain dehydrogenase%2Freductase family domain containing protein expressed
qCd3-1	LOC_Os03g45220	7.56692	8.60817	4.66136	9.7328	10.5076	5.83763	15.9135	23.5828	10.1618	18.9245	28.0697	11.2859	expressed protein
qCd3-1	LOC_Os03g45250	0.884039	0.578581	0.35224	1.22822	0.592431	0.393134	0.414862	0.0264752	2.3927	0.563909	0.0527125	1.62642	2-aminoethanethiol dioxygenase putative expressed
qCd3-1	LOC_Os03g45260	11.8163	13.2951	16.9525	14.9157	15.6386	16.4427	12.4927	6.92224	16.0418	12.9594	8.99931	14.2345	vesicle transport v-SNARE protein putative expressed
qCd3-1	LOC_Os03g45280	49.4121	33.5824	61.159	47.6474	36.8917	34.3447	114.411	183.11	189.687	161.451	235.536	241.448	dehydrin putative expressed
qCd3-1	LOC_Os03g45300	26.1206	27.501	21.8061	22.2846	23.9904	21.7852	10.0715	19.0704	7.7134	12.7911	17.6552	7.47747	transposon protein putative unclassified expressed
qCd3-1	LOC_Os03g45320	22.1341	28.3961	27.3479	21.3286	33.7117	26.4216	19.104	49.592	11.6519	18.5464	54.1757	13.7735	dehydrogenase putative expressed
qCd3-1	LOC_Os03g45344	2.82197	4.0524	4.28585	2.63188	4.58889	3.30723	7.07123	5.18113	2.79868	5.8485	4.17757	3.11787	expressed protein
qCd3-1	LOC_Os03g45370	9.65175	7.08684	12.956	12.0544	7.7975	8.3818	12.6661	6.39436	12.7091	13.2965	4.26969	8.77804	OsCCX2, sodium/calcium exchanger
qCd3-1	LOC_Os03g45390	39.0401	19.8251	11.6375	47.5617	28.6189	14.0062	10.146	8.52738	6.24476	16.9933	8.84037	6.91908	glucan endo-1 3-beta-glucosidase precursor putative expressed
qCd3-1	LOC_Os03g45400	2.2044	4.47749	2.90704	2.28946	5.23193	3.35916	18.9438	108.457	14.4261	16.9991	103.888	16.5753	antitermination NusB domain-containing protein putative expressed
qCd3-2	LOC_Os03g49830	13.6148	10.6294	30.2095	9.46019	10.9787	31.3062	28.5293	6.61849	16.1279	27.5475	3.96221	14.9513	expressed protein
qCd3-2	LOC_Os03g49900	40.5668	49.4375	28.1928	42.7049	46.6385	28.4794	13.3171	32.9264	11.3447	15.5152	30.7427	13.736	zinc finger C3HC4 type domain containing protein expressed
qCd3-2	LOC_Os03g49940	1.85729	2.79656	2.39295	3.30512	4.20359	2.93396	46.5234	5.67898	17.3592	43.4237	6.22233	20.9264	integral membrane protein putative expressed
qCd3-2	LOC_Os03g50010	11.387	16.0031	11.3865	14.0513	14.9133	12.1199	12.4189	17.2205	7.20726	18.0325	18.6025	8.74584	toc64 putative expressed
qCd3-2	LOC_Os03g50030	17.495	23.7924	28.0476	28.1771	35.9304	51.1532	3.1426	5.12222	5.01378	3.22646	6.4718	3.03975	phospholipase A2 putative expressed
qCd3-2	LOC_Os03g50040	50.7848	56.8774	49.1266	61.4502	63.5113	49.832	19.2224	38.532	13.1057	14.9671	31.5609	9.8396	phytanoyl-CoA dioxygenase putative expressed
qCd3-2	LOC_Os03g50050	2.89071	2.78356	2.15191	2.80934	3.82424	3.12226	2.64292	1.17472	1.52002	2.89896	1.31606	1.55181	OsFBDUF16 - F-box and DUF domain containing protein expressed
qCd3-2	LOC_Os03g50070	26.0966	27.7956	33.2863	29.1683	50.1379	40.3339	99.704	37.9007	99.3273	96.598	42.7999	100.209	DUF1295 domain containing protein putative expressed
qCd3-2	LOC_Os03g50080	0.363172	0.822695	0.228338	0.423464	0.617605	0.267651	20.5574	105.744	25.872	15.4232	109.949	17.3707	peptidyl-prolyl cis-trans isomerase FKBP-type putative expressed
qCd3-2	LOC_Os03g50090	16.8677	3.24932	16.837	14.9051	4.33597	16.0916	14.1036	19.3917	8.93718	15.26	17.934	9.96694	transposon protein putative CACTA En%2FSpm sub-class expressed
qCd3-2	LOC_Os03g50110	7.21933	8.26153	6.42435	9.65618	9.73909	9.59957	12.0352	8.11094	16.158	16.0188	9.50549	13.7128	transcription regulator putative expressed
qCd3-2	LOC_Os03g50120	4.19303	12.4086	8.42279	3.59234	11.0337	7.58194	0.325259	12.3495	0.561117	0.2677	11.2562	1.08058	zinc finger family protein putative expressed
qCd3-2	LOC_Os03g50130	297.169	900.175	290.813	388.942	825.937	466.719	27.4307	52.3325	89.6314	22.2941	49.0932	73.1412	microsomal glutathione S-transferase 3 putative expressed
qCd3-2	LOC_Os03g50160	50.3618	118.361	141.581	32.5707	70.8716	80.8335	13.6472	7.55795	20.7422	10.1181	6.60593	17.7561	plastocyanin-like domain containing protein, putative, expressed
qCd3-2	LOC_Os03g50210	2.67635	6.65411	9.46353	11.5117	10.8569	10.263	28.0022	20.1251	27.5732	27.8209	22.1282	23.0097	DUF292 domain containing protein, expressed
qCd7	LOC_Os07g11110	0.786263	0.689017	0.477968	0.444378	0.429229	0.338509	214.827	345.31	243.802	162.587	277.998	173.308	NAD dependent epimerase%2Fdehydratase family protein putative expressed
qCd7	LOC_Os07g11280	1.48414	1.82006	0.798476	1.18788	1.0719	0.507189	5.23968	14.3816	1.84363	5.3081	11.3906	3.06215	pentatricopeptide containing protein putative expressed
qCd7	LOC_Os07g11290	27.5717	25.6571	23.7854	33.6425	24.8299	17.3581	22.1349	21.7028	21.5382	40.4549	27.5361	24.754	expressed protein
qCd7	LOC_Os07g11380	0.409503	0.315074	1.50778	1.68596	1.84616	10.368	0.324052	0.181419	0.345105	0.124156	0.130548	0.314602	RAL4 - Seed allergenic protein RA5%2FRA14%2FRA17 precursor expressed
qCd7	LOC_Os07g11490	19.352	28.782	30.6502	11.2369	19.0881	16.2211	8.19329	25.8794	9.88921	5.2847	14.6283	8.5263	expressed protein
qCd7	LOC_Os07g11490	19.352	28.782	30.6502	11.2369	19.0881	16.2211	8.19329	25.8794	9.88921	5.2847	14.6283	8.5263	expressed protein
qCd8	LOC_Os08g30020	1.07452	6.90429	2.70893	3.59226	6.68064	3.95298	134.799	136.749	124.703	171.731	128.764	165.03	membrane protein putative expressed
qCd8	LOC_Os08g30060	73.3357	75.8891	76.3517	51.0219	52.9809	51.2382	22.0078	44.3584	26.8561	20.0696	38.0187	25.5129	proton pump interactor putative expressed
qCd8	LOC_Os08g30070	2.05784	2.21344	2.83618	1.12305	1.896	2.99656	2.00896	2.06845	2.91682	1.68505	1.70987	2.83418	expressed protein
qCd8	LOC_Os08g30080	0.127946	0.250672	1.0036	0.195013	0.263083	0.500907	21.7715	18.065	30.7138	16.8048	14.2833	24.3944	1-aminocyclopropane-1-carboxylate oxidase homolog 4 putative expressed
qCd8	LOC_Os08g30100	27.0674	22.6931	10.2922	42.4075	42.5275	22.376	0.0245348	0.143233	0.0378036	0.235571	0.611112	0.0968221	1-aminocyclopropane-1-carboxylate oxidase homolog 1 putative expressed
qCd8	LOC_Os08g30150	2.01728	2.96782	3.78745	1.58986	4.33744	5.80462	1.05945	0.52569	1.58495	0.982748	0.345069	1.68963	1-aminocyclopropane-1-carboxylate oxidase homolog 1 putative expressed
qCd8	LOC_Os08g30210	6.60337	3.96792	8.25908	4.42986	6.08104	12.9707	34.8478	2.18136	26.6072	25.69	1.52845	19.6417	1-aminocyclopropane-1-carboxylate oxidase homolog 1 putative expressed
qCd11-1	LOC_Os11g11000	32.6315	16.1757	33.2068	19.4487	14.5153	19.3107	250.499	31.3399	305.801	160.848	23.7261	227.976	ELMO/CED-12 family protein, putative, expressed
qCd11-1	LOC_Os11g11020	14.248	22.0719	23.6013	16.5919	26.5184	27.2779	1.19511	14.3229	1.95532	2.81591	16.011	3.92187	DAG protein, chloroplast precursor, putative, expressed
qCd11-1	LOC_Os11g11050	164.574	41.0405	26.0055	98.6668	34.1533	19.3129	14.0225	32.5778	21.2751	11.8502	35.0357	20.4407	initiation factor 2 subunit family domain containing protein, expressed
qCd11-1	LOC_Os11g11240	2.71427	2.54777	3.03812	0.184654	0.259134	0.411931	1.28913	2.46622	1.3101	0.0698733	0.120945	0.13505	expressed protein
qCd11-1	LOC_Os11g11330	0.0483301	0.0893089	0.0342208	0.00593342	0.042227	0.0135441	19.0305	5.98842	7.07176	8.77508	2.26154	2.6117	retrotransposon protein, putative, unclassified, expressed
qCd11-2	LOC_Os11g16430	4.83868	8.1342	5.59879	4.28423	6.67021	5.01875	0.857111	9.85425	0.865843	1.58669	10.6923	1.5351	diphthamide biosynthesis protein putative expressed
qCd11-2	LOC_Os11g16470	2.21301	5.37728	1.47638	1.71982	3.00356	1.36004	0.428058	8.19056	0.496374	0.617724	5.14435	0.735094	MLA10 putative expressed
qCd11-2	LOC_Os11g16480	25.1886	34.9736	25.2619	27.4856	33.0724	23.3038	3.29635	24.216	3.04527	5.66475	24.937	5.93416	transposon protein putative unclassified expressed
qCd11-2	LOC_Os11g16530	27.8919	30.166	26.6074	35.7548	42.2137	25.6577	3.31404	13.9997	2.07107	1.82127	10.7308	1.89064	mal putative expressed
qCd11-2	LOC_Os11g16540	4.92374	6.84748	5.10362	4.20291	4.74666	3.98798	8.90432	7.24313	4.55527	7.67539	6.87328	5.29405	tetratricopeptide repeat domain containing protein expressed
qCd11-2	LOC_Os11g16550	7.81795	4.36719	11.1973	6.58517	4.09092	14.3113	245.083	55.9675	307.277	221.935	41.3242	348.439	uncharacterized protein ycf53 putative expressed
qCd11-2	LOC_Os11g16560	1.57149	1.45589	3.38402	1.43659	1.5845	3.00118	0.889757	0.806479	1.26207	1.37081	1.033	2.21185	expressed protein
qCd11-2	LOC_Os11g16580	12.6361	12.6124	22.3154	10.1715	13.3448	21.9991	28.3512	13.5553	52.9855	26.2386	13.7009	47.5394	endonuclease III-like protein 1 putative expressed
qCd12-1	LOC_Os12g04120	1.7344	2.44204	4.23164	0.343927	0.341684	0.735598	3.17446	2.94035	3.62094	0.855017	0.681649	1.6977	phosphoglycerate mutase, putative, expressed
qCd12-1	LOC_Os12g04140	5.67235	3.08446	4.03566	8.40325	12.0458	14.7004	0.0333984	0.0507587	0.0119449	0.0308488	0.0643231	0.0927965	CXE carboxylesterase, putative, expressed
qCd12-1	LOC_Os12g04150	30.6815	34.8051	42.4133	172.661	175.217	195.107	7.40056	5.20382	9.66043	3.9583	3.87164	7.98959	alpha/beta hydrolase fold, putative, expressed
qCd12-1	LOC_Os12g04204	95.9566	73.7341	44.8976	288.06	125.773	61.0663	148.109	45.2103	41.9252	707.27	128.071	149.465	expressed protein
qCd12-1	LOC_Os12g04290	50.7407	64.0386	48.4247	32.178	39.6213	27.6905	17.0094	38.1718	19.5065	17.6828	34.4895	19.3731	PP2A regulatory subunit TAP46, putative, expressed
qCd12-1	LOC_Os12g04320	19.0349	11.8925	4.74305	17.0265	14.7783	13.3138	0.270786	0.435198	0.138136	0.670544	0.939318	0.472994	sulfotransferase domain containing protein, expressed
qCd12-1	LOC_Os12g04340	0.397414	1.02057	0.438772	2.14031	3.97514	4.0597	0.191686	0.35014	0.119935	1.64012	2.00714	2.14403	sulfotransferase domain containing protein, expressed
qCd12-1	LOC_Os12g04360	8.97422	16.7097	14.3257	27.9919	36.362	19.1795	2.27997	4.09929	1.74806	2.37481	4.07185	1.31696	calmodulin-like protein 1, putative, expressed
qCd12-1	LOC_Os12g04590	1.29483	0.691154	2.37682	0.543076	0.458774	1.32873	6.52554	0.655128	4.67053	2.87234	0.523926	2.11373	zinc finger, C3HC4 type domain containing protein, expressed
qCd12-1	LOC_Os12g04690	1.03636	2.8615	7.8862	9.99846	9.29478	11.0545	0.0971918	0.301076	0.163698	0.291172	0.888355	0.179252	embryogenesis transmembrane protein, putative, expressed
qCd12-2	LOC_Os12g32670	6.7223	6.43457	4.30249	2.20325	1.83938	1.14097	3.42563	4.60456	2.09293	1.24172	1.85963	1.48401	CC-NBS-LRR resistance protein, putative, expressed
qCd12-2	LOC_Os12g32710	9.59025	7.14836	5.57529	5.4531	3.70558	3.8885	0.370464	0.64944	0.383083	0.285874	0.581415	0.378132	NB-ARC domain containing protein, expressed
qCd12-2	LOC_Os12g32760	5.9418	5.58146	3.81576	15.6341	10.7314	12.0773	77.5012	2.04669	53.937	68.9729	0.49139	42.3872	transporter family protein, putative, expressed
qCd12-2	LOC_Os12g32940	1.45708	3.27736	1.04251	2.34244	5.30788	3.69742	10.7209	25.5124	12.2473	9.91609	26.4978	8.50982	transporter family protein, putative, expressed
qCd12-2	LOC_Os12g33130	0.105774	0.134514	0	0.0785521	0.198196	0.0584593	286.937	298.446	244.565	26.2841	25.4448	18.4518	expressed protein
qCd12-2	LOC_Os12g33150	0.182636	0.1015	0	0.140888	0.49471	0.691572	51.5637	69.0271	61.4566	39.6826	49.7312	85.8347	expressed protein
qCd12-2	LOC_Os12g33160	0.00977011	0.0283124	0.00717477	11.7965	8.19134	7.33366	0	0.0028829	0.0120617	8.82501	17.7519	6.00846	RGH1A, putative, expressed
qCd12-2	LOC_Os12g33180	0.0861571	0.0680081	0.167499	8.7864	9.1871	6.79686	0.0643239	0.0697452	0.0645304	13.5936	12.2471	7.31766	pnn protein, putative, expressed
qCd12-2	LOC_Os12g33194	0.00758282	0	0.00727909	0.205181	0.245077	0.396435	0	0.0292482	0.0188578	5.73174	4.5121	2.62484	expressed protein
aGene ID of the MSU rice genome annotaion project (http://rice.plantbiology.msu.edu/).
bFPKM (fragments per kilobase of transcript per million fragments mapped) represents expression level of genes, blue represents FPKM value.

## Sheet: Supplementary Table 3
SUPPLEMENTARY TABLE 3 | Primer sequences used in this study
Primer	Sequence 5'-3'	Gene
Primer for qRT-PCR
Ubq-qF	ACCACTTCGACCGCCACTACT	ubiquitin
Ubq-qR	ACGCCTAAGCCTGCTGGTT
C4L	TTGTATCGAGCCGCCCAACT	LOC_Os11g11050
C4R	TTGCTTTGGCATCTTTCTCA
Primer for gene sequencing
C13L	ACTGGTGAGGGGTGAAAGTG	LOC_Os11g11050
C13R	CCTGGACAGGACAGTGGTTT
C15L	TGAGCAAGATGGAGGGGTAG	LOC_Os11g11050
C15R	CTAGCTAGGAGCCCCCGTAT
